# Supplementary material for: Comprehensive Clinical, Serological, and Molecular Biomarker Profiling of Primary Sjögren’s Syndrome: A Single-Center Cohort Study in Northeastern Romania
Source: Int J Mol Sci. 2025 Jun 30;26(13):6327. doi: 10.3390/ijms26136327 (PMC12250070; doi:10.3390/ijms26136327)
Supplement: Supplementary file 1 [file ijms-26-06327-s001.zip]

Archive with 1 entries (1 files):
- ijms-3705250-supplementary.pdf
